# Supplementary material for: Preterm Intraventricular Hemorrhage-Induced Inflammatory Response in Human Choroid Plexus Epithelial Cells
Source: Int J Mol Sci. 2021 Aug 11;22(16):8648. doi: 10.3390/ijms22168648 (PMC8395401; doi:10.3390/ijms22168648)
Supplement: Supplementary file 1 [file ijms-22-08648-s001.zip]

Archive with 2 entries (2 files):
- Suppl. Figure1_Fejes_IJMS_2021_R1.pdf
- Suppl_Table 1_Primers_Fejes_IJMS_2021_R1.xlsx
