# Supplementary material for: Preterm Intraventricular Hemorrhage-Induced Inflammatory Response in Human Choroid Plexus Epithelial Cells
Source: Int J Mol Sci. 2021 Aug 11;22(16):8648. doi: 10.3390/ijms22168648 (PMC8395401; doi:10.3390/ijms22168648)
Supplement: Supplementary file 1 [file ijms-22-08648-s001.zip › Suppl_Table 1_Primers_Fejes_IJMS_2021_R1.xlsx]

## Sheet: Primers
Mature miRNAs	Stem-loop primers for reverse transcription	Forward primers for RT-qPCR	Universal reverse primer for RT-qPCR	Mature miRNA sequences
hsa-miR-223-3p	5' - GTTGGCTCTGGTGCAGGGTCCGAGGTATTCGCACCAGAGCCAAC TGGGGT - 3'	5' - GTTGGGTGTCAGTTTGTCAAAT - 3'	5' - GTGCAGGGTCCGAGGT - 3'	5' - UGUCAGUUUGUCAAAUACCCCA - 3'
hsa-miR-155-5p	5' - GTTGGCTCTGGTGCAGGGTCCGAGGTATTCGCACCAGAGCCAAC ACCCCT - 3'	5' - GTGGGTTAATGCTAATCGTGAT - 3'	5' - GTGCAGGGTCCGAGGT - 3'	5’ - UUAAUGCUAAUCGUGAUAGGGGU - 3’
hsa-miR-181b-5p	5' - GTTGGCTCTGGTGCAGGGTCCGAGGTATTCGCACCAGAGCCAAC ACCCAC - 3'	5' - GTTTGAACATTCATTGCTGTCG - 3'	5' - GTGCAGGGTCCGAGGT - 3'	5’ - AACAUUCAUUGCUGUCGGUGGGU -3’
hsa-RNU-43	5' - GTTGGCTCTGGTGCAGGGTCCGAGGTATTCGCACCAGAGCCAAC AATCAG - 3'	5' - GTGAACTTATTGACGGGCG - 3'	5' - GTGCAGGGTCCGAGGT - 3'	5' - GAACUUAUUGACGGGCGGACAGAAACUGUGUGCUGAUUGUCACGUUCUGAUU - 3'
cel-miR-39-3p	5' - GTTGGCTCTGGTGCAGGGTCCGAGGTATTCGCACCAGAGCCAAC CAAGCT - 3'	5' - GTGTCACCGGGTGTAAATC - 3'	5' - GTGCAGGGTCCGAGGT - 3'	5' - UCACCGGGUGUAAAUCAGCUUG - 3'
Messenger RNAs	Forward primers for RT-qPCR	Reverse primers for RT-qPCR	Amplicon length
HMOX1	5' - AACTTTCAGAAGGGCCAGGT - 3'	5' - CTTGTTGCGCTCAATCTCCT - 3'	102 nt
IL8	5' - AGACAGCAGAGCACACAAGC - 3'	5' - ATGGTTCCTTCCGGTGGT - 3'	62 nt
ICAM1	5’ - CCTTCCTCACCGTGTACTGG - 3’	5’ - AGCGTAGGGTAAGGTTCTTGC - 3’	90 nt
VCAM1	5’ - TGGACATAAGAAACTGGAAAAGG - 3’	5’ - GATTTCTGGATCTCTAGGGAATGA - 3’	67 nt
RPLP0 (36B4)	5' - ATGCAGCAGATCCGCATGT- 3'	5' - TCATGGTGTTCTTGCCCATCA - 3'	64 nt
